# Supplementary material for: Polyploidy mitigates the impact of DNA damage while simultaneously bearing its burden
Source: Cell Death Discov. 2024 Oct 13;10:436. doi: 10.1038/s41420-024-02206-w (PMC11471775; doi:10.1038/s41420-024-02206-w)
Supplement: Supplementary file 2 — Supplemental Tables [file 41420_2024_2206_MOESM2_ESM.xlsx]

## Sheet: Table S1
Table S1. Statistical results of the data in Figure 4J
Type of cell cycle	Mitosis type detail	p-value
Normal mitosis	―	0.023
Cell cycle progression without entering the M phase	Total	0.01652
	Endoreduplication	0.07394
	Mitotic skip	0.0425
Abnormal M phase progression	Total	0.102
	Mitotic slippage	0.06701
	Multipolar mitosis	0.024
	Cytokinesis failure	0.3401

## Sheet: Table S2
Table S2. Statistical results of the data in Figure S6
p values of the data in Figure S6A
Outcome	Normal mitosis	Endoreduplication	Mitotic skip	Mitotic slippage	Cytokinesis failure	Multipolar mitosis
Progression to the subsequent cell cycle	0.0304711	0.377501	0.434841	0.355918	0.62022	0.0240082
G1 pause (< 24 hours)	0.355918	0.614844	0.240511	0.945993	NA	NA
Senescence	0.229429	0.977511	0.260995	0.834964	0.355918	NA
Death	0.0544552	0.355918	0.238464	0.722313	0.234746	NA
p values of the data in Figure S6B
Mitosis type	Senescence	Death
Normal mitosis	0.229429	0.180369
Endoreduplication	0.977511	0.481618
Mitotic skip	0.260995	0.564373
Mitotic slippage	0.834964	0.85461
Cytokinesis failure	0.355918	0.370315

## Sheet: Table S3
Table S3. Results of gene set enrichment analysis comparing senescent cells with and without polyploidization.
Hallmark gene sets significantly upregulated in polyploid cells
Name	NES	Nominal p-value	FDR q-value
HALLMARK_UV_RESPONSE_DN	2.30762	0	0
HALLMARK_APICAL_JUNCTION	2.1109	0	0
HALLMARK_MITOTIC_SPINDLE	2.08472	0	0
HALLMARK_PROTEIN_SECRETION	2.04161	0	0
HALLMARK_HEME_METABOLISM	1.72335	0	0.0055452
HALLMARK_ANGIOGENESIS	1.69476	0.00416667	0.00559643
HALLMARK_EPITHELIAL_MESENCHYMAL_TRANSITION	1.67307	0	0.00588116
HALLMARK_WNT_BETA_CATENIN_SIGNALING	1.62789	0.0130719	0.00855663
Hallmark gene sets significantly downregulated in polyploid cells
No hallmark gene sets were significantly downregulated in polyploid cells.
Reactome gene sets significantly upregulated in polyploid cells
Name	NES	Nominal p-value	FDR q-value
REACTOME_RHOB_GTPASE_CYCLE	2.60862	0	0
REACTOME_RHOC_GTPASE_CYCLE	2.57147	0	0
REACTOME_RHOA_GTPASE_CYCLE	2.48286	0	0
REACTOME_RHO_GTPASE_CYCLE	2.45941	0	0
REACTOME_RHOD_GTPASE_CYCLE	2.41529	0	0
REACTOME_RHOF_GTPASE_CYCLE	2.40237	0	0
REACTOME_RAC1_GTPASE_CYCLE	2.3647	0	0
REACTOME_CDC42_GTPASE_CYCLE	2.30121	0	0.000375707
REACTOME_GOLGI_ASSOCIATED_VESICLE_BIOGENESIS	2.28106	0	0.000333962
REACTOME_RHOG_GTPASE_CYCLE	2.24526	0	0.000443761
REACTOME_NON_INTEGRIN_MEMBRANE_ECM_INTERACTIONS	2.24482	0	0.000403419
REACTOME_LAMININ_INTERACTIONS	2.23431	0	0.000495843
REACTOME_RHOV_GTPASE_CYCLE	2.21003	0	0.000577286
REACTOME_TRANS_GOLGI_NETWORK_VESICLE_BUDDING	2.20041	0	0.000754573
REACTOME_SYNDECAN_INTERACTIONS	2.19763	0	0.000903078
REACTOME_SEMAPHORIN_INTERACTIONS	2.1171	0	0.00253485
REACTOME_HS_GAG_DEGRADATION	2.10164	0	0.00318937
REACTOME_REGULATION_OF_GLUCOKINASE_BY_GLUCOKINASE_REGULATORY_PROTEIN	2.09975	0	0.00309268
REACTOME_SIGNAL_TRANSDUCTION_BY_L1	2.09881	0	0.00292991
REACTOME_INTERACTIONS_OF_VPR_WITH_HOST_CELLULAR_PROTEINS	2.08977	0	0.00307395
REACTOME_POSTMITOTIC_NUCLEAR_PORE_COMPLEX_NPC_REFORMATION	2.0893	0	0.00292757
REACTOME_EXPORT_OF_VIRAL_RIBONUCLEOPROTEINS_FROM_NUCLEUS	2.08902	0.0021692	0.0027945
REACTOME_SARS_COV_2_ACTIVATES_MODULATES_INNATE_AND_ADAPTIVE_IMMUNE_RESPONSES	2.08125	0	0.00293331
REACTOME_SUMOYLATION_OF_DNA_DAMAGE_RESPONSE_AND_REPAIR_PROTEINS	2.08113	0	0.00281109
REACTOME_NUCLEAR_PORE_COMPLEX_NPC_DISASSEMBLY	2.0806	0	0.00269864
REACTOME_RHOJ_GTPASE_CYCLE	2.07981	0	0.00259485
REACTOME_RHOH_GTPASE_CYCLE	2.07973	0	0.00249874
REACTOME_TRANSPORT_OF_MATURE_MRNAS_DERIVED_FROM_INTRONLESS_TRANSCRIPTS	2.07585	0	0.0025194
REACTOME_SUMOYLATION_OF_UBIQUITINYLATION_PROTEINS	2.07245	0	0.00253555
REACTOME_SNRNP_ASSEMBLY	2.06468	0	0.00274074
REACTOME_INTEGRIN_CELL_SURFACE_INTERACTIONS	2.06016	0	0.00294651
REACTOME_RHOU_GTPASE_CYCLE	2.05984	0	0.00285443
REACTOME_APOPTOTIC_CLEAVAGE_OF_CELLULAR_PROTEINS	2.05797	0	0.00276793
REACTOME_INTERACTIONS_OF_REV_WITH_HOST_CELLULAR_PROTEINS	2.05555	0	0.00273234
REACTOME_RHO_GTPASES_ACTIVATE_PAKS	2.04561	0	0.00320467
REACTOME_SUMOYLATION_OF_SUMOYLATION_PROTEINS	2.03894	0	0.00319882
REACTOME_NUCLEAR_IMPORT_OF_REV_PROTEIN	2.03881	0	0.00311236
REACTOME_NEPHRIN_FAMILY_INTERACTIONS	2.03867	0.00210084	0.00303046
REACTOME_SUMOYLATION_OF_RNA_BINDING_PROTEINS	2.0367	0	0.00310259
REACTOME_APOPTOTIC_EXECUTION_PHASE	2.03639	0	0.00306207
REACTOME_PI_METABOLISM	2.03239	0	0.00298738
REACTOME_EGR2_AND_SOX10_MEDIATED_INITIATION_OF_SCHWANN_CELL_MYELINATION	2.02172	0	0.00337465
REACTOME_CLATHRIN_MEDIATED_ENDOCYTOSIS	2.02109	0	0.00340198
REACTOME_VXPX_CARGO_TARGETING_TO_CILIUM	2.01358	0	0.00363054
REACTOME_SPHINGOLIPID_METABOLISM	2.00011	0	0.00442207
REACTOME_RAB_GEFS_EXCHANGE_GTP_FOR_GDP_ON_RABS	1.99127	0	0.00516368
REACTOME_SYNTHESIS_OF_PIPS_AT_THE_EARLY_ENDOSOME_MEMBRANE	1.99109	0	0.00505382
REACTOME_NUCLEAR_ENVELOPE_BREAKDOWN	1.98908	0	0.00504582
REACTOME_G_ALPHA_12_13_SIGNALLING_EVENTS	1.98285	0	0.00515651
REACTOME_RHOQ_GTPASE_CYCLE	1.96695	0	0.00649154
REACTOME_ECM_PROTEOGLYCANS	1.9653	0	0.0065072
REACTOME_NS1_MEDIATED_EFFECTS_ON_HOST_PATHWAYS	1.96497	0	0.00638206
REACTOME_VEGFR2_MEDIATED_VASCULAR_PERMEABILITY	1.96195	0	0.00651818
REACTOME_RAB_REGULATION_OF_TRAFFICKING	1.95498	0	0.00675888
REACTOME_RAC2_GTPASE_CYCLE	1.95407	0	0.00669036
REACTOME_MITOCHONDRIAL_TRNA_AMINOACYLATION	1.95401	0	0.00657089
REACTOME_GLYCOSPHINGOLIPID_METABOLISM	1.95217	0	0.00650798
REACTOME_ISG15_ANTIVIRAL_MECHANISM	1.95087	0	0.00652429
REACTOME_SYNTHESIS_OF_PIPS_AT_THE_PLASMA_MEMBRANE	1.93145	0	0.0078507
REACTOME_MET_PROMOTES_CELL_MOTILITY	1.93095	0	0.00774577
REACTOME_TRNA_AMINOACYLATION	1.92264	0	0.00849574
REACTOME_RAC3_GTPASE_CYCLE	1.90887	0	0.00985561
Reactome gene sets significantly downregulated in polyploid cells
Name	NES	Nominal p-value	FDR q-value
REACTOME_EUKARYOTIC_TRANSLATION_ELONGATION	-2.53417	0	0
REACTOME_SRP_DEPENDENT_COTRANSLATIONAL_PROTEIN_TARGETING_TO_MEMBRANE	-2.52827	0	0
REACTOME_SIRT1_NEGATIVELY_REGULATES_RRNA_EXPRESSION	-2.43284	0	0
REACTOME_ASSEMBLY_OF_THE_ORC_COMPLEX_AT_THE_ORIGIN_OF_REPLICATION	-2.41276	0	0
REACTOME_INHIBITION_OF_DNA_RECOMBINATION_AT_TELOMERE	-2.41174	0	0
REACTOME_EUKARYOTIC_TRANSLATION_INITIATION	-2.37213	0	0
REACTOME_BASE_EXCISION_REPAIR_AP_SITE_FORMATION	-2.35879	0	0
REACTOME_ACTIVATED_PKN1_STIMULATES_TRANSCRIPTION_OF_AR_ANDROGEN_RECEPTOR_REGULATED_GENES_KLK2_AND_KLK3	-2.35197	0	0
REACTOME_NONSENSE_MEDIATED_DECAY_NMD	-2.34746	0	0
REACTOME_ERCC6_CSB_AND_EHMT2_G9A_POSITIVELY_REGULATE_RRNA_EXPRESSION	-2.32822	0	0
REACTOME_RECOGNITION_AND_ASSOCIATION_OF_DNA_GLYCOSYLASE_WITH_SITE_CONTAINING_AN_AFFECTED_PURINE	-2.32719	0	0
REACTOME_RESPONSE_OF_EIF2AK4_GCN2_TO_AMINO_ACID_DEFICIENCY	-2.31402	0	0
REACTOME_CONDENSATION_OF_PROPHASE_CHROMOSOMES	-2.27363	0	4.35463e-05
REACTOME_DNA_METHYLATION	-2.27245	0	4.04358e-05
REACTOME_REPLACEMENT_OF_PROTAMINES_BY_NUCLEOSOMES_IN_THE_MALE_PRONUCLEUS	-2.24186	0	3.77401e-05
REACTOME_CHROMATIN_MODIFICATIONS_DURING_THE_MATERNAL_TO_ZYGOTIC_TRANSITION_MZT	-2.23716	0	3.53814e-05
REACTOME_DEPOSITION_OF_NEW_CENPA_CONTAINING_NUCLEOSOMES_AT_THE_CENTROMERE	-2.2044	0	6.67704e-05
REACTOME_PRC2_METHYLATES_HISTONES_AND_DNA	-2.1936	0	0.000159504
REACTOME_TRANSCRIPTIONAL_REGULATION_OF_GRANULOPOIESIS	-2.17281	0	0.000151109
REACTOME_SARS_COV_1_MODULATES_HOST_TRANSLATION_MACHINERY	-2.17257	0	0.000143554
REACTOME_FORMATION_OF_THE_BETA_CATENIN_TCF_TRANSACTIVATING_COMPLEX	-2.17082	0	0.000163138
REACTOME_HDACS_DEACETYLATE_HISTONES	-2.16033	0	0.000155722
REACTOME_MEIOTIC_RECOMBINATION	-2.13724	0	0.000303126
REACTOME_BASE_EXCISION_REPAIR	-2.07921	0	0.000506427
REACTOME_DNA_DAMAGE_TELOMERE_STRESS_INDUCED_SENESCENCE	-2.05672	0	0.00069521
REACTOME_SELENOAMINO_ACID_METABOLISM	-2.02794	0	0.00131784
REACTOME_B_WICH_COMPLEX_POSITIVELY_REGULATES_RRNA_EXPRESSION	-2.02193	0	0.00133374
REACTOME_RUNX1_REGULATES_GENES_INVOLVED_IN_MEGAKARYOCYTE_DIFFERENTIATION_AND_PLATELET_FUNCTION	-2.01772	0	0.00132805
REACTOME_ACTIVATION_OF_ANTERIOR_HOX_GENES_IN_HINDBRAIN_DEVELOPMENT_DURING_EARLY_EMBRYOGENESIS	-1.9956	0	0.00188083
REACTOME_RNA_POLYMERASE_I_PROMOTER_ESCAPE	-1.98784	0	0.00208624
REACTOME_NEGATIVE_EPIGENETIC_REGULATION_OF_RRNA_EXPRESSION	-1.97847	0	0.00229848
REACTOME_REGULATION_OF_EXPRESSION_OF_SLITS_AND_ROBOS	-1.96451	0	0.00279064
REACTOME_SENESCENCE_ASSOCIATED_SECRETORY_PHENOTYPE_SASP	-1.95735	0	0.00291878
REACTOME_RMTS_METHYLATE_HISTONE_ARGININES	-1.93672	0	0.00379368
REACTOME_RNA_POLYMERASE_I_TRANSCRIPTION	-1.93541	0	0.00377029
REACTOME_TELOMERE_MAINTENANCE	-1.92836	0	0.00411163
REACTOME_NONHOMOLOGOUS_END_JOINING_NHEJ	-1.92745	0	0.0040161
REACTOME_DNA_DOUBLE_STRAND_BREAK_RESPONSE	-1.92281	0	0.00412502
REACTOME_POSITIVE_EPIGENETIC_REGULATION_OF_RRNA_EXPRESSION	-1.92215	0	0.00403441
REACTOME_DISEASES_OF_PROGRAMMED_CELL_DEATH	-1.90401	0	0.00476034
REACTOME_ACTIVATION_OF_THE_MRNA_UPON_BINDING_OF_THE_CAP_BINDING_COMPLEX_AND_EIFS_AND_SUBSEQUENT_BINDING_TO_43S	-1.89679	0	0.00518812
REACTOME_RUNX1_REGULATES_TRANSCRIPTION_OF_GENES_INVOLVED_IN_DIFFERENTIATION_OF_HSCS	-1.87979	0	0.00607033
REACTOME_RHO_GTPASES_ACTIVATE_PKNS	-1.87851	0	0.0060528
REACTOME_SARS_COV_2_MODULATES_HOST_TRANSLATION_MACHINERY	-1.86456	0.00186567	0.00711947
REACTOME_MEIOTIC_SYNAPSIS	-1.83806	0	0.00983625
NES, Normalized Enrichment Score; FDR q-value, False Discovery Rate q-value

## Sheet: Table S4
Table S4. Differentially expressed genes between diploid and polyploid senescent cells
Gene_ID	Gene_name	Log2 Fold change (polyploid/diploid)	False discovery rate
ENSG00000185722	ANKFY1	1.00748	0.00308672
ENSG00000237988	OR2I1P	0.951862	0.0339211
ENSG00000147050	KDM6A	0.907356	0.0311408
ENSG00000138448	ITGAV	0.895759	0.023597
ENSG00000133816	MICAL2	0.847998	0.00308672
ENSG00000196924	FLNA	0.773362	0.023597
ENSG00000116005	PCYOX1	0.739965	0.0435568
ENSG00000163251	FZD5	0.738529	0.0363312
ENSG00000152661	GJA1	0.63553	0.039635
ENSG00000164611	PTTG1	-0.659415	0.0344478
ENSG00000183696	UPP1	-0.848528	0.0363312
ENSG00000130513	GDF15	-0.890023	0.000220069
ENSG00000175197	DDIT3	-1.00944	0.00522075

## Sheet: Table S5
Table S5. Primers used for qRT-PCR analysis
Target	Description	Sequence 5'-3'
p21	Foward	AGCGATGGAACTTCGACTTTG
p21	Reverse	CGAAGTCACCCTCCAGTGGT
p16	Foward	CCAACGCACCGAATAGTTACG
p16	Reverse	GCGCTGCCCATCATCATG
IL6	Foward	AAAGAGGCACTGGCAGAAAA
IL6	Reverse	TTTCACCAGGCAAGTCTCCT
IL1B	Foward	CTGTCCTGCGTGTTGAAAGA
IL1B	Reverse	TTGGGTAATTTTTGGGATCTACA
CXCL8	Foward	AAGGAAAACTGGGTGCAGAG
CXCL8	Reverse	ATTGCATCTGGCAACCCTAC
ACTB	Foward	GGACTTCGAGCAAGAGATGG
ACTB	Reverse	AGCACTGTGTTGGCGTACAG
GAPDH	Foward	CAACTACATGGTTTACATGTTC
GAPDH	Reverse	GCCAGTGGACTCCACGAC
PSBM6	Foward	TCCAGACTGGGAAAGCCGA
PSBM6	Reverse	ACTCGATTGGCGATGTAGGA

## Sheet: Table S6
Table S6. Primers used for LORD-Q assay
Target	Description	Sequence 5'-3'
Mitochondrial DNA	Short_Foward	GGCCACAGCACTTAAACACA
Mitochondrial DNA	Long_Foward	ATCGTAGCCTTCTCCACTTC
Mitochondrial DNA	Common_Reverse	TGGTTAGGCTGGTGTTAGGG
Genomic DNA	Common_Forward	CATAACCGCAAATGGGAAAC
Genomic DNA	Short_Reverse	CGTCCTTTTGATGGCCTTT
Genomic DNA	Long_Reverse	CGGGACGTGAAAGGTTAGAA
